# Supplementary material for: A dataset for quantum circuit mapping
Source: Data Brief. 2021 Oct 29;39:107526. doi: 10.1016/j.dib.2021.107526 (PMC8581508; doi:10.1016/j.dib.2021.107526)
Supplement: Supplementary file 1 [file mmc1.zip]

Archive with 3 entries (3 files):
- dib-logo.pdf
- dib-template.aux
- elsevier-logo.pdf
