# Supplementary material for: A dataset for quantum circuit mapping
Source: Data Brief. 2021 Oct 29;39:107526. doi: 10.1016/j.dib.2021.107526 (PMC8581508; doi:10.1016/j.dib.2021.107526)
Supplement: Supplementary file 1 [file mmc1.zip › dib-template.aux]

\relax 
\providecommand\hyper@newdestlabel[2]{}
\providecommand\HyperFirstAtBeginDocument{\AtBeginDocument}
\HyperFirstAtBeginDocument{\ifx\hyper@anchor\@undefined
\global\let\oldcontentsline\contentsline
\gdef\contentsline#1#2#3#4{\oldcontentsline{#1}{#2}{#3}}
\global\let\oldnewlabel\newlabel
\gdef\newlabel#1#2{\newlabelxx{#1}#2}
\gdef\newlabelxx#1#2#3#4#5#6{\oldnewlabel{#1}{{#2}{#3}}}
\AtEndDocument{\ifx\hyper@anchor\@undefined
\let\contentsline\oldcontentsline
\let\newlabel\oldnewlabel
\fi}
\fi}
\global\let\hyper@last\relax 
\gdef\HyperFirstAtBeginDocument#1{#1}
\providecommand\HyField@AuxAddToFields[1]{}
\providecommand\HyField@AuxAddToCoFields[2]{}
\emailauthor{author3@author.com}{Given-name3 \snm {Surname3}}
\Newlabel{tnote1}{1}
\Newlabel{cor1}{1}
\Newlabel{fn1}{1}
\Newlabel{1}{a}
\Newlabel{2}{b}
\gdef \LT@i {\LT@entry 
    {3}{105.89409pt}\LT@entry 
    {3}{279.4559pt}}
\citation{1}
\citation{2}
\citation{4}
\bibstyle{model1-num-names}
\bibdata{refs}
\newlabel{sec1}{{b}{7}{Note}{section*.10}{}}
\bibcite{1}{{1}{}{{}}{{}}}
\bibcite{2}{{2}{}{{}}{{}}}
\bibcite{3}{{3}{}{{}}{{}}}
\bibcite{4}{{4}{}{{}}{{}}}
\bibcite{5}{{5}{}{{}}{{}}}
\bibcite{6}{{6}{}{{}}{{}}}
\providecommand\NAT@force@numbers{}\NAT@force@numbers
